# Supplementary material for: Potential of Endophytic Fungi Isolated from Cotton Roots for Biological Control against Verticillium Wilt Disease
Source: PLoS One. 2017 Jan 20;12(1):e0170557. doi: 10.1371/journal.pone.0170557 (PMC5249208; doi:10.1371/journal.pone.0170557)
Supplement: S1 Data — (XLSX) [file pone.0170557.s001.xlsx]

## Sheet: Greenhouse
Soaked seeds			18 days after inoculation								25 days after inoculation
			Disease Incidence (%) Incidence (%				Disease index				Disease Incidence (%) Incidence (%				Disease index
			1	2	3		1	2	3		1	2	3		1	2	3
		CEF-818	36.6667	46.2758	42.4603		25.2143	36.2069	21.6667		29.5862	42.7241	26.5065		23.3214	33.5	29.4643
		CEF-714	26.3111	37.35	33.5728		24.1379	28.5714	16.1667		24.1379	38.3333	19.5818		23.0143	34.2069	20.3333
		CEF-193	48.0758	33.2691	36.6667		27.4862	18.1818	24.3259		36.8421	24.7588	22.5806		24.1379	28.5714	16.6667
		CEF-642	42.1724	38.3193	30.3448		24.1667	21.875	37.1786		28.4752	33.3333	48.5517		42.1462	34.1852	26.3939
		CK (Czapek)	66.8571	57.7143	51.7586		62.571	48.5357	58.6923		47.9261	48.5481	58.2645		51.037	55.8333	39.6598
matrix inoculation			18 days after inoculation								25 days after inoculation
			Disease Incidence (%) Incidence (%				Disease index				Disease Incidence (%) Incidence (%				Disease index
			1	2	3		1	2	3		1	2	3		1	2	3
		CEF-818	7.28462	22.8065	10.6774		10.3333	12.6667	11.6667		33.2714	16.6667	23.3333		18.1667	24.2143	15.9655
		CEF-714	20.5983	14.3333	24.1379		16.3846	19.7832	13.3333		27.5862	35.7143	19.6667		17.1481	27.2573	16.6667
		CEF-193	27.5862	32.7143	23.3333		22.4586	26.3462	19.3333		32.5641	22.5806	39.6667		23.2143	34.2069	21.6667
		CEF-642	33.8582	25.6667	29.6379		20.5	25.1286	13.2615		48.6923	54.2724	36.6667		45.6276	35.7143	27.8062
		CK (Czapek)	44.4724	51.6667	32.2121		45.5862	33.1852	39.3939		54.1724	69.6587	41.8571		56.7407	49.4345	41.3333

## Sheet: disease nursery
	20g/m								30g/m								40g/m
	Disease Incidence (%) Incidence (%				Disease index				Disease Incidence (%) Incidence (%				Disease index				Disease Incidence (%) Incidence (%				Disease index
	1	2	3		1	2	3		1	2	3		1	2	3		1	2	3		1	2	3
CEF-818	13.9837	9.48752	10.9833		12.8552	7.26316	8.69655		10.6877	13.3333	8.29655		7.13529	11.172	8.37692		11.1231	12.6931	10.1429		8.5	11.069	7.5
CEF-193	15.3846	13.7931	13.3333		10.4516	13.6667	11.6923		13.2647	16.6667	11.5385		12.069	13.2345	10.1724		17.5414	16.6897	15.8448		15.2308	13.2793	12.1429
CEF-714	14.8148	17.2414	22.2862		10.3448	16.8966	15.6667		20.8714	16.1481	19.7931		15.1143	15.2593	13.2069		18.4148	20.1241	22.6862		17.2414	18.3897	13.3448
CEF-642	16.6667	23.1379	25.1429		19.1214	17.7419	14.5517		25.3862	21.8182	21.9259		17.037	16.7241	21.1414		23.3333	18.129	20.5806		19.4286	15.3923	15.169
CK	33.3333	30.4379	37.7407		30.1692	25.2963	39.1538		27.4862	32.4143	24.5237		23.2379	26.5714	21.1667		29.5714	33.6667	27.5862		29.5862	22.1818	27.7259

## Sheet: heavily infected field
2015
		6.21								7.3								7.12								7.25
		Disease Incidence (%) Incidence (%				Disease index				Disease Incidence (%) Incidence (%				Disease index				Disease Incidence (%) Incidence (%				Disease index				Disease Incidence (%) Incidence (%				Disease index
		1	2	3		1	2	3		1	2	3		1	2	3		1	2	3		1	2	3		1	2	3		1	2	3
	CEF-818	6.66667	10.7143	0		3.23333	6.33333	4.03448		14.8148	17.2414	27.5862		16.937	17.2414	21.7414		14.8148	17.2414	27.5862		14.037	17.2414	21.8379		55.1724	31.0345	30		39.1234	28.2483	26.6667
	CEF-193	31.0345	67.7419	21.4286		24.1379	25.5714	18.1667		25.722	33.3333	47.8952		28.3333	33.6667	36.75		51.1111	33.3333	29.2308		36.366	27.2322	24.7231		25	33.3333	50		28.3833	29.1667	34.45
	CEF-714	33.3333	47.3684	20.6897		16.3939	14.5185	13.3333		46.1538	45.1613	40.7407		28.2714	33.3333	28.5862		23.3333	35.7143	41.3793		20.3704	27.6786	33.631		22.2222	35.7143	41.3793		23.737	27.8786	37.931
	CEF-642	27.5862	51.7241	25.8065		24.1379	24.2714	16.1667		46.6667	18.5185	41.3793		41.1519	29.5926	37.069		33.3333	25.75	43.1762		30.5862	26.6667	37.2714		41.7241	30.7692	51.8519		30.1586	25.2692	35.1599
	ck	55.1724	41.3793	10.3448		29.0323	24.1379	20.0362		45.2098	48.3871	49.0179		32.8333	35.276	39.6323		51.7241	30.7692	51.8519		35.4562	31.2652	37.6903		38.4615	47.047	42.069		23.3077	36.6667	33.669
2016		6.28								7.6								7.19								7.26
		Disease Incidence (%) Incidence (%				Disease index				Disease Incidence (%) Incidence (%				Disease index				Disease Incidence (%) Incidence (%				Disease index				Disease Incidence (%) Incidence (%				Disease index
		1	2	3		1	2	3		1	2	3		1	2	3		1	2	3		1	2	3		1	2	3		1	2	3
	CEF-818	6.66667	10.7143	0		3.33333	6.33333	0		27.5862	24.1379	29.0693		19.5806	17.2414	17.9655		23.0769	40.7407	37.931		14.3846	21.1481	15.8465		55.8621	41.3793	37.5862		44.369	37.7207	32.2759
	CEF-193	20	17.8571	11.1111		13.9394	18.5185	12.375		41.9753	25.9259	51.5385		32.7692	30.2963	37.7538		71.4286	53.3333	56.25		45.1232	41.6667	34.375		55.1724	68.9655	45.1613		43.1034	52.1483	34.6774
	CEF-714	11.1111	16.6667	6.89655		10.4273	8.33333	6.66667		42.8571	20.327	37.75		30.4762	24.2096	29.2875		48.3871	29.6296	50		32.1562	28.4299	35.729		41.0345	44.4444	62.5		32.8621	39.1481	58.3333
	CEF-642	28.5714	16.6667	23.3333		16.7241	19.2897	12.6345		52.6316	57.276	41.3793		38.766	42.3684	32.5621		57.6923	33.3333	55.1724		44.7231	33.2759	37.4274		40	57.1429	55.5556		38.2417	51.3333	46.7286
	ck	29.0323	24.1379	25.725		22.2581	20.2517	16.6667		51.7241	60	36.3636		41.1034	46.6667	38.7879		62.069	60	45.1613		47.4138	48.1667	40.7226		71.4815	62.069	48.2759		53.7407	43.3448	39.6552
